# Supplementary material for: Barrel cortex plasticity after photothrombotic stroke involves potentiating responses of pre-existing circuits but not functional remapping to new circuits
Source: Nat Commun. 2021 Jun 25;12:3972. doi: 10.1038/s41467-021-24211-8 (PMC8233353; doi:10.1038/s41467-021-24211-8)
Supplement: Supplementary file 4 — Source Data [file 41467_2021_24211_MOESM4_ESM.xlsx]

## Sheet: Fig 1E
Fig. 1E
	MouseID	Timepoint	FOV	Group	Map Area
	'100'	'0'	'C1'	'Control'	0.121163
	'100'	'0'	'D3'	'Control'	0.0414416
	'100'	'5'	'C1'	'Control'	0.0947188
	'100'	'5'	'D3'	'Control'	0.0722951
	'100'	'13'	'C1'	'Control'	0.129501
	'100'	'13'	'D3'	'Control'	0.0682227
	'100'	'30'	'C1'	'Control'	0.0545375
	'100'	'30'	'D3'	'Control'	0.117691
	'893'	'0'	'C1'	'Stroke'	0.0391804
	'893'	'0'	'D3'	'Stroke'	0.0264596
	'893'	'5'	'C1'	'Stroke'	0.0234697
	'893'	'5'	'D3'	'Stroke'	0.12545
	'893'	'13'	'C1'	'Stroke'	0.0109739
	'893'	'13'	'D3'	'Stroke'	0.0966864
	'893'	'30'	'C1'	'Stroke'	0.0309285
	'893'	'30'	'D3'	'Stroke'	0.0737311
	'894'	'0'	'C1'	'Control'	0.0990119
	'894'	'0'	'D3'	'Control'	0.097383
	'894'	'5'	'C1'	'Control'	0.144622
	'894'	'5'	'D3'	'Control'	0.135588
	'894'	'13'	'C1'	'Control'	0.101788
	'894'	'13'	'D3'	'Control'	0.0576346
	'894'	'30'	'C1'	'Control'	0.0764961
	'894'	'30'	'D3'	'Control'	0.0613962
	'896'	'0'	'C1'	'Stroke'	0.115762
	'896'	'0'	'D3'	'Stroke'	0.135535
	'896'	'5'	'C1'	'Stroke'	0.0166324
	'896'	'5'	'D3'	'Stroke'	0.10137
	'896'	'13'	'C1'	'Stroke'	0.0168253
	'896'	'13'	'D3'	'Stroke'	0.133456
	'896'	'30'	'C1'	'Stroke'	0.018615
	'896'	'30'	'D3'	'Stroke'	0.0615569
	'899'	'0'	'C1'	'Stroke'	0.116448
	'899'	'0'	'D3'	'Stroke'	0.0930963
	'899'	'5'	'C1'	'Stroke'	0.00808042
	'899'	'5'	'D3'	'Stroke'	0.0842121
	'899'	'13'	'C1'	'Stroke'	0.0671189
	'899'	'13'	'D3'	'Stroke'	0.147848
	'899'	'30'	'C1'	'Stroke'	0.015132
	'899'	'30'	'D3'	'Stroke'	0.0945645
	'95'	'0'	'C1'	'Control'	0.0874378
	'95'	'0'	'D3'	'Control'	0.0664438
	'95'	'5'	'C1'	'Control'	0.106524
	'95'	'5'	'D3'	'Control'	0.106696
	'95'	'13'	'C1'	'Control'	0.0259988
	'95'	'13'	'D3'	'Control'	0.0278957
	'95'	'30'	'C1'	'Control'	0.121046
	'95'	'30'	'D3'	'Control'	0.0804934
	'967'	'0'	'C1'	'Stroke'	0.0861304
	'967'	'0'	'D3'	'Stroke'	0.110779
	'967'	'5'	'C1'	'Stroke'	0.0266418
	'967'	'5'	'D3'	'Stroke'	0.111368
	'967'	'13'	'C1'	'Stroke'	0.0157429
	'967'	'13'	'D3'	'Stroke'	0.0850587
	'967'	'30'	'C1'	'Stroke'	0.0202761
	'967'	'30'	'D3'	'Stroke'	0.117455
	'970'	'0'	'C1'	'Control'	0.123135
	'970'	'0'	'D3'	'Control'	0.10631
	'970'	'5'	'C1'	'Control'	0.0782215
	'970'	'5'	'D3'	'Control'	0.0738812
	'970'	'13'	'C1'	'Control'	0.0359654
	'970'	'13'	'D3'	'Control'	0.0767425
	'970'	'30'	'C1'	'Control'	0.0958398
	'970'	'30'	'D3'	'Control'	0.0565415
	'C1M1'	'0'	'C1'	'Stroke'	0.0770533
	'C1M1'	'0'	'D3'	'Stroke'	0.0920889
	'C1M1'	'5'	'C1'	'Stroke'	0.0163966
	'C1M1'	'5'	'D3'	'Stroke'	0.119299
	'C1M1'	'13'	'C1'	'Stroke'	0.0171575
	'C1M1'	'13'	'D3'	'Stroke'	0.0340042
	'C1M1'	'30'	'C1'	'Stroke'	0.00893776
	'C1M1'	'30'	'D3'	'Stroke'	0.0197831
	'C2M2'	'0'	'C1'	'Stroke'	0.0988726
	'C2M2'	'0'	'D3'	'Stroke'	0.103813
	'C2M2'	'5'	'C1'	'Stroke'	0.00180041
	'C2M2'	'5'	'D3'	'Stroke'	0.193716
	'C2M2'	'13'	'C1'	'Stroke'	0.0188829
	'C2M2'	'13'	'D3'	'Stroke'	0.173858
	'C2M2'	'30'	'C1'	'Stroke'	0.0303498
	'C2M2'	'30'	'D3'	'Stroke'	0.189333

## Sheet: Fig 1F
Fig. 1F
	MouseID	Timepoint	Group	ISI Signal
	'100'	'0'	'Control C1'	2.12675
	'100'	'0'	'Control D3'	1.47131
	'100'	'5'	'Control C1'	1.50065
	'100'	'5'	'Control D3'	1.43009
	'100'	'13'	'Control C1'	1.50758
	'100'	'13'	'Control D3'	1.23403
	'100'	'30'	'Control C1'	1.41565
	'100'	'30'	'Control D3'	1.31234
	'893'	'0'	'Stroke C1'	1.15312
	'893'	'0'	'Stroke D3'	1.12691
	'893'	'5'	'Stroke C1'	0.991832
	'893'	'5'	'Stroke D3'	1.27915
	'893'	'13'	'Stroke C1'	1.00105
	'893'	'13'	'Stroke D3'	1.12701
	'893'	'30'	'Stroke C1'	1.0789
	'893'	'30'	'Stroke D3'	1.26943
	'894'	'0'	'Control C1'	1.21755
	'894'	'0'	'Control D3'	1.15484
	'894'	'5'	'Control C1'	1.31453
	'894'	'5'	'Control D3'	1.25399
	'894'	'13'	'Control C1'	1.20015
	'894'	'13'	'Control D3'	1.12062
	'894'	'30'	'Control C1'	1.21166
	'894'	'30'	'Control D3'	1.23426
	'896'	'0'	'Stroke C1'	1.34926
	'896'	'0'	'Stroke D3'	1.29455
	'896'	'5'	'Stroke C1'	1.03863
	'896'	'5'	'Stroke D3'	1.15892
	'896'	'13'	'Stroke C1'	1.04763
	'896'	'13'	'Stroke D3'	1.1123
	'896'	'30'	'Stroke C1'	1.00457
	'896'	'30'	'Stroke D3'	1.13315
	'899'	'0'	'Stroke C1'	1.25083
	'899'	'0'	'Stroke D3'	1.1765
	'899'	'5'	'Stroke C1'	1.06199
	'899'	'5'	'Stroke D3'	1.2193
	'899'	'13'	'Stroke C1'	1.00023
	'899'	'13'	'Stroke D3'	1.22404
	'899'	'30'	'Stroke C1'	1.05892
	'899'	'30'	'Stroke D3'	1.17767
	'95'	'0'	'Control C1'	1.39152
	'95'	'0'	'Control D3'	1.27862
	'95'	'5'	'Control C1'	1.32094
	'95'	'5'	'Control D3'	1.31513
	'95'	'13'	'Control C1'	1.36864
	'95'	'13'	'Control D3'	1.24598
	'95'	'30'	'Control C1'	1.52
	'95'	'30'	'Control D3'	1.33541
	'967'	'0'	'Stroke C1'	1.44384
	'967'	'0'	'Stroke D3'	1.53747
	'967'	'5'	'Stroke C1'	1.11631
	'967'	'5'	'Stroke D3'	1.45912
	'967'	'13'	'Stroke C1'	0.970877
	'967'	'13'	'Stroke D3'	1.57038
	'967'	'30'	'Stroke C1'	1.01765
	'967'	'30'	'Stroke D3'	1.46002
	'970'	'0'	'Control C1'	1.2925
	'970'	'0'	'Control D3'	1.37385
	'970'	'5'	'Control C1'	1.30771
	'970'	'5'	'Control D3'	1.31239
	'970'	'13'	'Control C1'	1.33088
	'970'	'13'	'Control D3'	1.34714
	'970'	'30'	'Control C1'	1.34784
	'970'	'30'	'Control D3'	1.23079
	'C1M1'	'0'	'Stroke C1'	1.56466
	'C1M1'	'0'	'Stroke D3'	1.41303
	'C1M1'	'5'	'Stroke C1'	1.19117
	'C1M1'	'5'	'Stroke D3'	1.87233
	'C1M1'	'13'	'Stroke C1'	0.844063
	'C1M1'	'13'	'Stroke D3'	1.62868
	'C1M1'	'30'	'Stroke C1'	1.03425
	'C1M1'	'30'	'Stroke D3'	1.14654
	'C2M2'	'0'	'Stroke C1'	2.09945
	'C2M2'	'0'	'Stroke D3'	2.03197
	'C2M2'	'5'	'Stroke C1'	0.987638
	'C2M2'	'5'	'Stroke D3'	2.33775
	'C2M2'	'13'	'Stroke C1'	1.16837
	'C2M2'	'13'	'Stroke D3'	1.66107
	'C2M2'	'30'	'Stroke C1'	1.04832
	'C2M2'	'30'	'Stroke D3'	1.26895

## Sheet: Fig 2C
Fig. 2C
	MouseID	Timepoint	Group	Total # Cells	#Stim-Locked
	'100'	0	'Sham'	50	12
	'100'	5	'Sham'	74	15
	'100'	13	'Sham'	49	14
	'100'	33	'Sham'	55	12
	'830'	0	'Sham'	21	11
	'830'	5	'Sham'	16	6
	'830'	13	'Sham'	12	6
	'830'	33	'Sham'	11	4
	'893'	0	'Stroke'	24	5
	'893'	5	'Stroke'	36	15
	'893'	13	'Stroke'	31	8
	'893'	33	'Stroke'	26	13
	'894'	0	'Sham'	19	7
	'894'	5	'Sham'	36	16
	'894'	13	'Sham'	26	14
	'894'	33	'Sham'	18	10
	'896'	0	'Stroke'	12	6
	'896'	5	'Stroke'	22	13
	'896'	13	'Stroke'	22	7
	'896'	33	'Stroke'	18	5
	'899'	0	'Stroke'	20	9
	'899'	5	'Stroke'	18	16
	'899'	13	'Stroke'	31	23
	'899'	33	'Stroke'	35	20
	'95'	0	'Sham'	36	11
	'95'	5	'Sham'	29	12
	'95'	13	'Sham'	36	13
	'95'	33	'Sham'	42	13
	'967'	0	'Stroke'	52	12
	'967'	5	'Stroke'	37	10
	'967'	13	'Stroke'	56	14
	'967'	33	'Stroke'	58	16
	'970'	0	'Sham'	63	12
	'970'	5	'Sham'	48	7
	'970'	13	'Sham'	42	10
	'970'	33	'Sham'	26	10
	'979'	0	'Sham'	21	10
	'979'	5	'Sham'	12	4
	'979'	13	'Sham'	24	4
	'979'	33	'Sham'	32	10
	'C10M1'	0	'Stroke'	44	18
	'C10M1'	5	'Stroke'	50	28
	'C10M1'	13	'Stroke'	31	15
	'C10M1'	33	'Stroke'	NaN	NaN
	'C10M2'	0	'Stroke'	37	17
	'C10M2'	5	'Stroke'	23	16
	'C10M2'	13	'Stroke'	29	12
	'C10M2'	33	'Stroke'	NaN	NaN
	'C13M2'	0	'Stroke'	15	4
	'C13M2'	5	'Stroke'	28	7
	'C13M2'	13	'Stroke'	27	5
	'C13M2'	33	'Stroke'	NaN	NaN
	'C1M1'	0	'Stroke'	43	6
	'C1M1'	5	'Stroke'	43	16
	'C1M1'	13	'Stroke'	35	9
	'C1M1'	33	'Stroke'	46	9
	'C2M2'	0	'Stroke'	33	9
	'C2M2'	5	'Stroke'	39	21
	'C2M2'	13	'Stroke'	41	13
	'C2M2'	33	'Stroke'	43	19

## Sheet: Fig 2D
Fig. 2D
	MouseID	Timepoint	Group	Total # Cells	#Stim-Locked
	'100'	0	'Sham'	50	4
	'100'	5	'Sham'	63	9
	'100'	13	'Sham'	55	3
	'100'	33	'Sham'	62	5
	'830'	0	'Sham'	28	3
	'830'	5	'Sham'	12	2
	'830'	13	'Sham'	13	2
	'830'	33	'Sham'	10	3
	'893'	0	'Stroke'	9	1
	'893'	5	'Stroke'	45	0
	'893'	13	'Stroke'	32	1
	'893'	33	'Stroke'	27	1
	'894'	0	'Sham'	21	1
	'894'	5	'Sham'	28	2
	'894'	13	'Sham'	20	0
	'894'	33	'Sham'	21	1
	'896'	0	'Stroke'	7	2
	'896'	5	'Stroke'	27	1
	'896'	13	'Stroke'	20	0
	'896'	33	'Stroke'	21	0
	'899'	0	'Stroke'	10	4
	'899'	5	'Stroke'	11	0
	'899'	13	'Stroke'	33	2
	'899'	33	'Stroke'	23	4
	'95'	0	'Sham'	41	2
	'95'	5	'Sham'	44	4
	'95'	13	'Sham'	34	3
	'95'	33	'Sham'	44	8
	'967'	0	'Stroke'	37	3
	'967'	5	'Stroke'	45	1
	'967'	13	'Stroke'	55	1
	'967'	33	'Stroke'	57	3
	'970'	0	'Sham'	61	4
	'970'	5	'Sham'	48	3
	'970'	13	'Sham'	44	5
	'970'	33	'Sham'	33	4
	'979'	0	'Sham'	28	0
	'979'	5	'Sham'	15	0
	'979'	13	'Sham'	27	2
	'979'	33	'Sham'	25	2
	'C10M1'	0	'Stroke'	39	2
	'C10M1'	5	'Stroke'	37	0
	'C10M1'	13	'Stroke'	26	0
	'C10M1'	33	'Stroke'	NaN	NaN
	'C10M2'	0	'Stroke'	32	4
	'C10M2'	5	'Stroke'	22	1
	'C10M2'	13	'Stroke'	NaN	NaN
	'C10M2'	33	'Stroke'	NaN	NaN
	'C13M2'	0	'Stroke'	17	1
	'C13M2'	5	'Stroke'	25	0
	'C13M2'	13	'Stroke'	26	0
	'C13M2'	33	'Stroke'	NaN	NaN
	'C1M1'	0	'Stroke'	47	5
	'C1M1'	5	'Stroke'	36	0
	'C1M1'	13	'Stroke'	33	1
	'C1M1'	33	'Stroke'	43	1
	'C2M2'	0	'Stroke'	34	1
	'C2M2'	5	'Stroke'	36	1
	'C2M2'	13	'Stroke'	44	2
	'C2M2'	33	'Stroke'	28	0

## Sheet: Fig 3C
Fig. 3C
	Mouse ID	Group	All Layers	L2/3	L4	L5/6
	'600'	'Sham'	1722	620	516	586
	'603'	'Sham'	1766	597.8	598.8	569.4
	'955'	'Sham'	853	299	281	273
	'956'	'Sham'	909	247	309	353
	'875'	'Sham'	1389	423	591	375
	'892'	'Sham'	1077	257	457	363
	'922'	'Stroke'	1621	502	521	598
	'984'	'Stroke'	2180	790	681	709
	'761'	'Stroke'	673	158	278	237
	'957'	'Stroke'	950	255	429	266

## Sheet: Fig 4E
Fig. 4E
	MouseID	Timepoint	Group	Map Area
	'G13'	'0'	'Control'	0.111304
	'G13'	'5'	'Control'	0.0146176
	'G13'	'13'	'Control'	0.00619427
	'G13'	'33'	'Control'	0.0123028
	'G13'	'60'	'Control'	0.00342936
	'G18'	'0'	'Plucked'	0.0641825
	'G18'	'5'	'Plucked'	0.0113383
	'G18'	'13'	'Plucked'	0.0147891
	'G18'	'33'	'Plucked'	0.0150034
	'G18'	'60'	'Plucked'	0.0488147
	'G19'	'0'	'Plucked'	0.0613319
	'G19'	'5'	'Plucked'	0.0173397
	'G19'	'13'	'Plucked'	0.0157322
	'G19'	'33'	'Plucked'	0.0125386
	'G19'	'60'	'Plucked'	0.0165466
	'G365'	'0'	'Control'	0.120295
	'G365'	'5'	'Control'	0.0180041
	'G365'	'13'	'Control'	0.00591564
	'G365'	'33'	'Control'	0.00820902
	'G365'	'60'	'Control'	0.0159572
	'G412'	'0'	'Plucked'	0.0537873
	'G412'	'5'	'Plucked'	0.00942001
	'G412'	'13'	'Plucked'	0.0196116
	'G412'	'33'	'Plucked'	0.0170182
	'G412'	'60'	'Plucked'	0.0184006
	'G415'	'0'	'Control'	0.0873092
	'G415'	'5'	'Control'	0.0225266
	'G415'	'13'	'Control'	0.0260417
	'G415'	'33'	'Control'	0.0308642
	'G415'	'60'	'Control'	0.0289352
	'G643'	'0'	'Control'	0.120081
	'G643'	'5'	'Control'	0.0164716
	'G643'	'13'	'Control'	0.0309392
	'G643'	'33'	'Control'	0.0488254
	'G643'	'60'	'Control'	0.0306391
	'G646'	'0'	'Control'	0.0792717
	'G646'	'5'	'Control'	0.0191615
	'G646'	'13'	'Control'	0.0359011
	'G646'	'33'	'Control'	0.0262346
	'G646'	'60'	'Control'	0.0504544
	'G670'	'0'	'Plucked'	0.155114
	'G670'	'5'	'Plucked'	0.00752315
	'G670'	'13'	'Plucked'	0.0165359
	'G670'	'33'	'Plucked'	0.0232446
	'G670'	'60'	'Plucked'	0.00917353
	'G671'	'0'	'Control'	0.0924533
	'G671'	'5'	'Control'	0.0343471
	'G671'	'13'	'Control'	0.00591564
	'G671'	'33'	'Control'	0.0133638
	'G671'	'60'	'Control'	0.0210584
	'G713'	'0'	'Control'	0.0869342
	'G713'	'5'	'Control'	0.0231696
	'G713'	'13'	'Control'	0.0412701
	'G713'	'33'	'Control'	0.0373907
	'G713'	'60'	'Control'	0.06265
	'G717'	'0'	'Plucked'	0.051794
	'G717'	'5'	'Plucked'	0.0248735
	'G717'	'13'	'Plucked'	0.0146926
	'G717'	'33'	'Plucked'	0.0143604
	'G717'	'60'	'Plucked'	0.0109954
	'G723'	'0'	'Plucked'	0.141257
	'G723'	'5'	'Plucked'	0.0128601
	'G723'	'13'	'Plucked'	0.0179612
	'G723'	'33'	'Plucked'	0.0372621
	'G723'	'60'	'Plucked'	0.0281743
	'G767'	'0'	'Plucked'	0.0638396
	'G767'	'5'	'Plucked'	0.00424383
	'G767'	'13'	'Plucked'	0.00690158
	'G767'	'33'	'Plucked'	0.0102559
	'G767'	'60'	'Plucked'	0.0274027
	'G769'	'0'	'Plucked'	0.0266097
	'G769'	'5'	'Plucked'	0.0233089
	'G769'	'13'	'Plucked'	0.0139853
	'G769'	'33'	'Plucked'	0.0608175
	'G769'	'60'	'Plucked'	0.00816615
	'G853'	'0'	'Control'	0.0529835
	'G853'	'5'	'Control'	0.0112097
	'G853'	'13'	'Control'	0.0229981
	'G853'	'33'	'Control'	0.0153035
	'G853'	'60'	'Control'	0.0128601
	'c328mB'	'0'	'Plucked'	0.137314
	'c328mB'	'5'	'Plucked'	0.0131602
	'c328mB'	'13'	'Plucked'	0.0269526
	'c328mB'	'33'	'Plucked'	0.00784465
	'c328mB'	'60'	'Plucked'	0.0780071
	'c328mC'	'0'	'Plucked'	0.0717914
	'c328mC'	'5'	'Plucked'	0.012067
	'c328mC'	'13'	'Plucked'	0.0725844
	'c328mC'	'33'	'Plucked'	0.197681
	'c328mC'	'60'	'Plucked'	0.0229017

## Sheet: Fig 4F
Fig. 4F
	MouseID	Timepoint	Group	ISI Signal
	'G13'	'0'	'Control'	1.22068
	'G13'	'5'	'Control'	1.02703
	'G13'	'33'	'Control'	1.01245
	'G13'	'60'	'Control'	1.04653
	'G13'	'13'	'Control'	1.03271
	'G18'	'0'	'Plucked'	1.22122
	'G18'	'5'	'Plucked'	1.07456
	'G18'	'33'	'Plucked'	1.1308
	'G18'	'60'	'Plucked'	1.19935
	'G18'	'13'	'Plucked'	1.1437
	'G19'	'0'	'Plucked'	1.201
	'G19'	'5'	'Plucked'	1.05493
	'G19'	'33'	'Plucked'	1.05298
	'G19'	'60'	'Plucked'	1.13728
	'G19'	'13'	'Plucked'	0.950348
	'G365'	'0'	'Control'	1.22979
	'G365'	'5'	'Control'	1.07253
	'G365'	'33'	'Control'	1.07924
	'G365'	'60'	'Control'	1.0838
	'G365'	'13'	'Control'	1.04587
	'G412'	'0'	'Plucked'	1.15693
	'G412'	'5'	'Plucked'	1.09734
	'G412'	'33'	'Plucked'	1.14683
	'G412'	'60'	'Plucked'	1.08266
	'G412'	'13'	'Plucked'	1.1141
	'G415'	'0'	'Control'	1.29556
	'G415'	'5'	'Control'	1.10579
	'G415'	'33'	'Control'	1.06369
	'G415'	'60'	'Control'	1.17617
	'G415'	'13'	'Control'	1.12082
	'G643'	'0'	'Control'	1.29642
	'G643'	'5'	'Control'	1.11068
	'G643'	'33'	'Control'	1.20155
	'G643'	'60'	'Control'	1.14158
	'G643'	'13'	'Control'	1.01773
	'G646'	'0'	'Control'	1.3161
	'G646'	'5'	'Control'	1.04697
	'G646'	'33'	'Control'	1.19081
	'G646'	'60'	'Control'	1.19562
	'G646'	'13'	'Control'	1.1662
	'G670'	'0'	'Plucked'	1.13596
	'G670'	'5'	'Plucked'	1.13003
	'G670'	'33'	'Plucked'	1.02465
	'G670'	'60'	'Plucked'	0.989525
	'G670'	'13'	'Plucked'	0.994972
	'G671'	'0'	'Control'	1.37843
	'G671'	'5'	'Control'	1.1667
	'G671'	'33'	'Control'	1.02504
	'G671'	'60'	'Control'	1.01487
	'G671'	'13'	'Control'	1.14501
	'G713'	'0'	'Control'	1.15779
	'G713'	'5'	'Control'	1.20394
	'G713'	'33'	'Control'	1.12938
	'G713'	'60'	'Control'	1.0896
	'G713'	'13'	'Control'	1.15243
	'G717'	'0'	'Plucked'	1.16028
	'G717'	'5'	'Plucked'	1.00896
	'G717'	'33'	'Plucked'	1.09372
	'G717'	'60'	'Plucked'	1.10089
	'G717'	'13'	'Plucked'	1.02054
	'G723'	'0'	'Plucked'	1.33494
	'G723'	'5'	'Plucked'	1.01641
	'G723'	'33'	'Plucked'	1.20276
	'G723'	'60'	'Plucked'	1.05042
	'G723'	'13'	'Plucked'	1.00119
	'G767'	'0'	'Plucked'	1.19923
	'G767'	'5'	'Plucked'	0.938276
	'G767'	'33'	'Plucked'	1.00929
	'G767'	'60'	'Plucked'	1.10771
	'G767'	'13'	'Plucked'	0.967342
	'G769'	'0'	'Plucked'	1.13672
	'G769'	'5'	'Plucked'	1.02219
	'G769'	'33'	'Plucked'	1.09873
	'G769'	'60'	'Plucked'	1.07728
	'G769'	'13'	'Plucked'	0.981055
	'G853'	'0'	'Control'	1.23067
	'G853'	'5'	'Control'	0.969063
	'G853'	'33'	'Control'	1.04257
	'G853'	'60'	'Control'	1.06139
	'G853'	'13'	'Control'	1.06522
	'c328mB'	'0'	'Plucked'	1.2748
	'c328mB'	'5'	'Plucked'	0.983143
	'c328mB'	'33'	'Plucked'	1.07364
	'c328mB'	'60'	'Plucked'	1.13725
	'c328mB'	'13'	'Plucked'	1.20702
	'c328mC'	'0'	'Plucked'	1.23579
	'c328mC'	'5'	'Plucked'	1.03615
	'c328mC'	'33'	'Plucked'	1.51857
	'c328mC'	'60'	'Plucked'	1.11534
	'c328mC'	'13'	'Plucked'	1.13416

## Sheet: Fig 4G
Fig. 4G
	Mouse ID	Group	Stroke Size
	'G13'	'Control'	0.586
	'G18'	'Plucked'	0.134
	'G19'	'Plucked'	0.413
	'G365'	'Control'	0.33
	'G412'	'Plucked'	0.145
	'G415'	'Control'	0.165
	'G643'	'Control'	0.351
	'G646'	'Control'	0.279
	'G670'	'Plucked'	0.363
	'G671'	'Control'	0.25
	'G713'	'Control'	0.178
	'G717'	'Plucked'	0.278
	'G723'	'Plucked'	0.208
	'G767'	'Plucked'	0.745
	'G769'	'Plucked'	0.541
	'G853'	'Control'	0.574
	'c328mB'	'Plucked'	0.388
	'c328mC'	'Plucked'	0.047

## Sheet: Fig 5B
Fig. 5B
	Mouse ID	Group	Total # Cells	#Stim-Locked	%Stim-Locked
	'G13'	'Control'	37	21	56.7568
	'G18'	'Plucked'	41	7	17.0732
	'G19'	'Plucked'	38	13	34.2105
	'G365'	'Control'	46	11	23.913
	'G412'	'Plucked'	36	11	30.5556
	'G415'	'Control'	35	17	48.5714
	'G643'	'Control'	71	25	35.2113
	'G646'	'Control'	38	18	47.3684
	'G670'	'Plucked'	29	9	31.0345
	'G671'	'Control'	66	14	21.2121
	'G713'	'Control'	32	10	31.25
	'G717'	'Plucked'	51	16	31.3725
	'G723'	'Plucked'	37	17	45.9459
	'G767'	'Plucked'	57	21	36.8421
	'G769'	'Plucked'	55	23	41.8182
	'G853'	'Control'	36	5	13.8889
	'c328mB'	'Plucked'	42	13	30.9524
	'c328mC'	'Plucked'	35	15	42.8571

## Sheet: Fig 5C
Fig. 5C
	Mouse ID	Timepoint	Group	Total # Cells	#Stim-Locked	%Stim-Locked
	'G13'	'0'	'Control'	95	25	26.3158
	'G18'	'0'	'Plucked'	116	10	8.62069
	'G19'	'0'	'Plucked'	110	18	16.3636
	'G365'	'0'	'Control'	156	15	9.61538
	'G412'	'0'	'Plucked'	58	14	24.1379
	'G415'	'0'	'Control'	53	14	26.4151
	'G643'	'0'	'Control'	131	12	9.16031
	'G646'	'0'	'Control'	96	19	19.7917
	'G670'	'0'	'Plucked'	93	6	6.45161
	'G671'	'0'	'Control'	109	30	27.5229
	'G713'	'0'	'Control'	43	5	11.6279
	'G717'	'0'	'Plucked'	132	13	9.84848
	'G723'	'0'	'Plucked'	95	14	14.7368
	'G767'	'0'	'Plucked'	151	15	9.93377
	'G769'	'0'	'Plucked'	174	20	11.4943
	'G853'	'0'	'Control'	107	8	7.47664
	'c328mB'	'0'	'Plucked'	105	20	19.0476
	'c328mC'	'0'	'Plucked'	77	16	20.7792
	'G13'	'5'	'Control'	69	7	10.1449
	'G18'	'5'	'Plucked'	85	5	5.88235
	'G19'	'5'	'Plucked'	121	5	4.13223
	'G365'	'5'	'Control'	84	9	10.7143
	'G412'	'5'	'Plucked'	75	9	12
	'G415'	'5'	'Control'	35	5	14.2857
	'G643'	'5'	'Control'	102	11	10.7843
	'G646'	'5'	'Control'	89	10	11.236
	'G670'	'5'	'Plucked'	85	5	5.88235
	'G671'	'5'	'Control'	92	20	21.7391
	'G713'	'5'	'Control'	106	15	14.1509
	'G717'	'5'	'Plucked'	45	3	6.66667
	'G723'	'5'	'Plucked'	56	5	8.92857
	'G767'	'5'	'Plucked'	37	2	5.40541
	'G769'	'5'	'Plucked'	57	10	17.5439
	'G853'	'5'	'Control'	95	12	12.6316
	'c328mB'	'5'	'Plucked'	117	15	12.8205
	'c328mC'	'5'	'Plucked'	118	25	21.1864
	'G13'	'13'	'Control'	89	4	4.49438
	'G18'	'13'	'Plucked'	179	14	7.82123
	'G19'	'13'	'Plucked'	110	6	5.45455
	'G365'	'13'	'Control'	113	2	1.76991
	'G412'	'13'	'Plucked'	103	21	20.3883
	'G415'	'13'	'Control'	180	63	35
	'G643'	'13'	'Control'	143	8	5.59441
	'G646'	'13'	'Control'	174	17	9.77011
	'G670'	'13'	'Plucked'	119	1	0.840336
	'G671'	'13'	'Control'	126	21	16.6667
	'G713'	'13'	'Control'	156	42	26.9231
	'G717'	'13'	'Plucked'	86	0	0
	'G723'	'13'	'Plucked'	64	3	4.6875
	'G767'	'13'	'Plucked'	17	2	11.7647
	'G769'	'13'	'Plucked'	109	8	7.33945
	'G853'	'13'	'Control'	123	8	6.50407
	'c328mB'	'13'	'Plucked'	251	15	5.9761
	'c328mC'	'13'	'Plucked'	158	41	25.9494
	'G13'	'33'	'Control'	138	11	7.97101
	'G18'	'33'	'Plucked'	187	18	9.62567
	'G19'	'33'	'Plucked'	169	14	8.28402
	'G365'	'33'	'Control'	79	20	25.3165
	'G412'	'33'	'Plucked'	102	10	9.80392
	'G415'	'33'	'Control'	137	45	32.8467
	'G643'	'33'	'Control'	157	17	10.828
	'G646'	'33'	'Control'	84	33	39.2857
	'G670'	'33'	'Plucked'	97	12	12.3711
	'G671'	'33'	'Control'	139	13	9.35252
	'G713'	'33'	'Control'	57	6	10.5263
	'G717'	'33'	'Plucked'	95	13	13.6842
	'G723'	'33'	'Plucked'	60	7	11.6667
	'G767'	'33'	'Plucked'	56	8	14.2857
	'G769'	'33'	'Plucked'	90	12	13.3333
	'G853'	'33'	'Control'	90	3	3.33333
	'c328mB'	'33'	'Plucked'	197	25	12.6904
	'c328mC'	'33'	'Plucked'	175	36	20.5714
	'G13'	'60'	'Control'	194	23	11.8557
	'G18'	'60'	'Plucked'	194	25	12.8866
	'G19'	'60'	'Plucked'	172	9	5.23256
	'G365'	'60'	'Control'	34	21	61.7647
	'G412'	'60'	'Plucked'	125	37	29.6
	'G415'	'60'	'Control'	104	17	16.3462
	'G643'	'60'	'Control'	88	6	6.81818
	'G646'	'60'	'Control'	91	12	13.1868
	'G670'	'60'	'Plucked'	103	7	6.79612
	'G671'	'60'	'Control'	85	32	37.6471
	'G713'	'60'	'Control'	99	11	11.1111
	'G717'	'60'	'Plucked'	123	7	5.69106
	'G723'	'60'	'Plucked'	109	15	13.7615
	'G767'	'60'	'Plucked'	82	8	9.7561
	'G769'	'60'	'Plucked'	103	11	10.6796
	'G853'	'60'	'Control'	70	6	8.57143

[truncated: 26 more sheets: Fig 6B, Fig 6C, Fig 6D, Fig 6E, Fig 6F, Fig 6G, Fig. S4, Fig S6A, Fig S6B, Fig S7A, Fig S7B, Fig S7C, Fig S7D, Fig S7E, Fig S8A, Fig S8B, Fig S8C, Fig S8D, Fig S9A, Fig S9B …]
